# Supplementary material for: Atmospheric Washout Dynamics of Organic Micropollutants: A Study of PAH, PAE, and BTEX Concentrations in Rainwater Across Northern Serbia
Source: J Xenobiot. 2026 Jun 20;16(3):116. doi: 10.3390/jox16030116 (PMC13301899; doi:10.3390/jox16030116)
Supplement: Supplementary file 1 [file jox-16-00116-s001.zip]

Archive with 1 entries (1 files):
- jox-4330042-supplementary.pdf
